# Supplementary material for: Single-Atom Underpotential Deposition at Specific Sites of N-Doped Graphene for Hydrogen Evolution Reaction Electrocatalysis
Source: Materials (Basel). 2024 Oct 18;17(20):5082. doi: 10.3390/ma17205082 (PMC11509329; doi:10.3390/ma17205082)
Supplement: Supplementary file 1 [file materials-17-05082-s001.zip]

Archive with 1 entries (1 files):
- materials-3249224-supplementary.pdf
